# Supplementary material for: Sharing of hand kinematic synergies across subjects in daily living activities
Source: Sci Rep. 2020 Apr 9;10:6116. doi: 10.1038/s41598-020-63092-7 (PMC7145816; doi:10.1038/s41598-020-63092-7)
Supplement: Supplementary file 1 — Angles_24_healthy_subjects_24 ADLs. [file 41598_2020_63092_MOESM1_ESM.zip]

Archive with 2 entries (2 files):
- Readme.txt
- AnglesHealthy.mat
