# Supplementary material for: Sharing of hand kinematic synergies across subjects in daily living activities
Source: Sci Rep. 2020 Apr 9;10:6116. doi: 10.1038/s41598-020-63092-7 (PMC7145816; doi:10.1038/s41598-020-63092-7)
Supplement: Supplementary file 1 — Angles_24_healthy_subjects_24 ADLs. [file 41598_2020_63092_MOESM1_ESM.zip › Readme.txt]

Structure provided

AnglesHealthy.mat: Angles obtained for the 24 healthy subjects performing 24 activities of daily living

Structure with fields:

Subjects
Actions
Angles

Subjects:
24 healthy subjects in AnglesHealthy.mat 

Actions:
1. Unlocking a door with a key
2. Opening a door
3. Handling a book
4. Reading
5. Writing
6. Speaking by phone
7. Dialling numbers on the phone
8. Writing using the keypad
9. Pouring water
10. Drinking water
11. Eating soup
12. Cutting with a knife
13. Eating with a fork
14. Turning a tap on and off
15. Washing and drying hands
16. Cleaning teeth
17. Putting toothpaste on a toothbrush
18. Combing hair
19. Using a spray
20. Cleaning with a cloth
21. Ironing
22. Putting a shirt on and doing buttons up
23. Putting on trousers, doing up button and zip
24. Putting shoes on and tying laces

Angles:
Matrix with angles in degrees in each instant, being columns:
Column	Data	
1	Flexion(+)/Extension(-) of the carpometacarpal joint of the thumb
2	Abduction(+)/Adduction(-) of the carpometacarpal joint of the thumb
3	Flexion(+)/Extension(-) of the metacarpophalangeal joint of the thumb
4	Flexion(+)/Extension(-) of the interphalangeal joint of the thumb
5	Flexion(+)/Extension(-) of the metacarpophalangeal joint of the index
6	Abduction(+)/Adduction(-) of the metacarpophalangeal joint of the index
7	Flexion(+)/Extension(-) of the proximal interphalangeal joint of the index
8	Flexion(+)/Extension(-) of the metacarpophalangeal joint of the middle finger
9	Flexion(+)/Extension(-) of the proximal interphalangeal joint of the middle finger
10	Flexion(+)/Extension(-) of the metacarpophalangeal joint of the ring finger
11	Abduction(+)/Adduction(-) of the metacarpophalangeal joint of the ring finger
12	Flexion(+)/Extension(-) of the proximal interphalangeal joint of the ring finger
13	Flexion(+)/Extension(-) of the palmar arch
14	Flexion(+)/Extension(-) of the metacarpophalangeal joint of the little finger
15	Abduction(+)/Adduction(-) of the metacarpophalangeal joint of the little finger
16	Flexion(+)/Extension(-) of the proximal interphalangeal joint of the little finger
